# Supplementary material for: Effects of Co-Inoculating Saccharomyces spp. with Bradyrhizobium japonicum on Atmospheric Nitrogen Fixation in Soybeans (Glycine max (L.))
Source: Plants (Basel). 2023 Feb 3;12(3):681. doi: 10.3390/plants12030681 (PMC9919766; doi:10.3390/plants12030681)
Supplement: Supplementary file 1 [file plants-12-00681-s001.zip]

Archive with 1 entries (1 files):
- plants-2183531-supplementary.pdf
